# Supplementary material for: The role of scenic context on upright face preference in infancy
Source: PLoS One. 2023 Jul 13;18(7):e0288253. doi: 10.1371/journal.pone.0288253 (PMC10343060; doi:10.1371/journal.pone.0288253)
Supplement: S1 Data — (XLSX) [file pone.0288253.s001.xlsx]

## Sheet: 4-5month
	normal	normal	random	random
age	upright	inverted	upright	inverted
108	29611	24919	22835	24077
110	26262	20218	18688	23583
111	28173	26299	21656	27510
114	41009	16769	27265	30440
114	30885	23947	29637	23021
118	28911	26411	39910	13602
119	25292	15765	32635	18145
123	36198	17561	29304	18306
123	37762	14235	17908	22332
125	22446	15742	33963	18638
125	32612	19588	33121	20457
126	30257	25772	27915	28680
128	43446	16083	33277	25636
128	21119	24527	24236	33697
133	24988	23349	40168	15252
133	34746	22235	40409	12517
135	31024	25724	31592	25636
139	30323	16239	29960	22420
140	25263	32207	22984	22616
141	35361	20721	40716	15409
145	23067	29927	31614	20835
148	33774	18875	37607	17340
150	23945	20268	26718	20543
150	22956	18251	29217	21287
152	27516	16729	24481	15817
153	19289	18499	15599	6846
153	35143	21389	29005	14280
155	34757	10069	25602	21696
155	21452	15511	25144	18996
157	25911	26279	26664	24744
159	34815	19731	35395	16278
159	26271	26394	27992	28727
161	28647	18233	30108	18709
163	29220	24066	31139	20041
163	27535	27216	26247	26625

## Sheet: 6-7mo
	normal	normal	random	random
age	upright	inverted	upright	inverted
167	23225	20578	33725	20879
173	29303	22120	23646	30054
174	19462	15571	28728	17149
174	23475	19766	20898	10983
175	28031	24685	26122	20844
178	31957	17600	21727	17993
179	27997	22528	20797	22669
179	26553	27080	19186	23273
181	29496	23331	17545	21709
185	30831	22341	24982	28708
186	36740	19535	26878	30841
187	38540	18042	36947	20386
188	27940	21444	25600	16383
191	25075	29299	18279	30367
192	30122	21409	37557	18982
193	25666	24709	17376	24087
194	26486	14390	27750	17876
195	25325	17993	26526	20519
201	35044	21207	34439	19938
203	28789	23327	27297	23002
204	35318	18572	29010	18959
204	21599	17923	23306	22956
207	30910	25911	29600	27816
208	31693	23624	29718	28116
209	30390	16285	25762	17354
209	19798	20690	25340	27863
213	29622	23287	22164	31454
216	34555	19589	31300	26411
216	37294	19755	32437	23930
216	19864	20733	22458	26367
217	25358	23998	19588	33385
218	28594	18781	23840	20209
218	26087	27089	23738	28010
221	29187	21949	18608	24222
222	32314	20463	37172	20182
223	25637	24085	20512	28329
223	21915	17963	18623	17609
