# Supplementary material for: The role of scenic context on upright face preference in infancy
Source: PLoS One. 2023 Jul 13;18(7):e0288253. doi: 10.1371/journal.pone.0288253 (PMC10343060; doi:10.1371/journal.pone.0288253)
Supplement: S2 Data — /SI_Caption> (XLSX) [file pone.0288253.s002.xlsx]

## Sheet: 4-5month
age	intact	scrambled
114	30721	21264
125	20126	29061
126	32039	24750
127	18906	24034
127	33428	23044
128	26596	24393
129	22558	29870
129	21914	24280
131	24811	22453
131	22626	23880
131	24805	24986
132	37494	19909
132	28727	24125
133	23817	27645
134	25562	31774
149	26689	25535
151	28564	24493
151	22924	27694
153	23054	32915
153	26945	28373
156	24099	27589
156	22521	23456
156	24569	25170
157	21836	29590
157	19355	15950
158	24494	23083
159	19345	28990
160	21834	23838
162	28476	22266
164	28421	22275

## Sheet: 6-7mo
age	intact	scrambled
166	19537	27504
180	28981	28300
184	27285	30114
184	26924	24599
186	25509	20179
186	17611	20134
187	30862	25432
188	25044	25291
188	24068	28817
189	20837	17969
189	27811	25007
190	16913	24805
191	25217	25292
192	25925	22875
193	13252	14765
195	28323	24348
206	30113	24235
208	11893	26260
210	15223	25941
213	26024	31473
214	31835	14040
214	18787	17571
215	22551	24769
217	21949	24490
220	30662	28042
220	26982	28621
220	32735	23942
221	22521	23456
222	24478	22433
222	23844	33191
